# Supplementary material for: The Small GTPases in Fungal Signaling Conservation and Function
Source: Cells. 2021 Apr 28;10(5):1039. doi: 10.3390/cells10051039 (PMC8146680; doi:10.3390/cells10051039)
Supplement: Supplementary file 1 [file cells-10-01039-s001.zip]

Archive with 15 entries (12 files):
- Material suplementario/
- Material suplementario/Table S1.xlsx
- __MACOSX/
- __MACOSX/Material suplementario/
- __MACOSX/Material suplementario/._Data S1.xlsx
- Material suplementario/Table S2.xlsx
- __MACOSX/Material suplementario/._Data S2.xlsx
- Material suplementario/Figure S1.tiff
- __MACOSX/Material suplementario/._Figure S1.tiff
- Material suplementario/Figure S2.tiff
- __MACOSX/Material suplementario/._Figure S2.tiff
- Material suplementario/Figure S3.pdf
- __MACOSX/Material suplementario/._Figure S3.pdf
- Material suplementario/Figure S4.tiff
- __MACOSX/Material suplementario/._Figure S4.tiff
