# Supplementary material for: The Small GTPases in Fungal Signaling Conservation and Function
Source: Cells. 2021 Apr 28;10(5):1039. doi: 10.3390/cells10051039 (PMC8146680; doi:10.3390/cells10051039)
Supplement: Supplementary file 1 [file cells-10-01039-s001.zip › Material suplementario/Table S1.xlsx]

## Sheet: Sheet1
Phylum	Class	Specie	Lifestyle	Genome assembly lenght	# of genes in genome	small Ras GTPases in JGI (PF00071; PF00025; PF08477)	Ras	Rho	Rab	Rab/YPT	Ran/TC4	Arf	SEC4	Miro/Rac	Big-Ras GTPases? Protein ID	% identity	BLASTp annotation
Ascomycota	Sordariomycetes	Colletotrichum graminicola M1.001 (Cg)	Plant pathogen	51604658	12006	30	6	7	2	6	1	5	1	2	-	-
		Fusarium oxysporum f. sp. lycopersici 4287 (Fo)	Plant pathogen	61357934	27347	57	12	10	4	10	1	14	1	5	13012	42.8	Hypothetical protein
		Magnaporthe oryzae 70-15 (Mo)	Plant pathogen	40491973	12836	36	10	8	3	6	1	7	0	1	-	-
		Neurospora crassa OR74A (Nc)	Saprobe	41037538	10785	38	6	9	4	6	1	7	1	4	5566	39.6	Hypothetical protein/putative aaa atpase domain/p-loop containing protein
		Trichoderma atroviride (Ta)	Mycoparasite	36143664	11828	32	8	7	2	5	1	7	1	1	289308	36.2	Hypothetical protein/putative aaa atpase domain/p-loop containing protein
		Trichoderma reesei (Tr)	Saprobe	33454791	9143	31	7	6	3	5	1	7	1	1	56278	36.4	Hypothetical protein/putative aaa atpase domain/p-loop containing protein
		Trichoderma virens Gv29-8 (Tv)	Mycoparasite	39022666	12423	33	8	7	2	5	1	7	1	2	70852	100
		Verticillium dahliae VdLs.17 (Vd)	Plant pathogen	33828453	10535	33	7	7	2	6	1	8	1	1	-	-
	Eurotiomycetes	Aspergillus fumigatus A1163 (Af)	Saprobe	29205420	9916	33	6	6	2	6	2	7	1	3	-	-
		Aspergillus nidulans (And)	Saprobe	30483994	10680	32	10	2	3	6	1	7	1	2	-	-
		Aspergillus niger ATCC 1015 (Ang)	Saprobe	34853277	11910	32	6	7	2	6	1	7	1	2	-	-
		Penicillium chrysogenum (Pc)	Saprobe	31340922	11396	34	7	6	2	6	1	8	1	3	-	-
	Dothideomycetes	Cladosporium fulvum (Cf)	Plant pathogen	61113266	14127	35	6	9	2	6	1	7	1	3	-	-
		Phyllosticta capitalensis CBS 111638 (Pca)	Endophyte	32080394	10957	31	7	6	2	6	1	7	1	1	-	-
		Alternaria alternata ATCC11680 (Aa)	Plant pathogen	33569022	12323	33	7	7	2	6	1	7	2	1	112195	36.3	Hypothetical protein/p-loop containing protein/DNA (cytosine-5-)-methyltransferase
	Taphrinomycotina	Schizosaccharomyces japonicus yFS275 (Sj)	Yeast	11733154	4878	23	4	6	1	4	1	4	1	2	-	-
		Schizosaccharomyces pombe (Sp)	Yeast	12611948	5134	23	4	6	1	4	1	4	1	2	-	-
	Leotiomycetes	Botrytis cinerea (Bc)	Plant pathogen	42663021	16447	28	5	4	3	6	1	7	0	2	-	-
		Blumeria graminis f. sp. hordei 5874 (Bg)	Plant pathogen	110355401	7057	30	6	6	2	6	1	6	2	1	-	-
	Saccharomycotina	Candida albicans SC5314 (Ca)	Yeast	14282666	6040	29	7	6	0	7	1	7	0	1	-	-
		Saccharomyces cerevisiae M3707 Dikaryon (Sc)	Yeast	11509707	5974	33	5	6	1	9	2	7	1	2	-	-
	Orbiliomycetes	Arthrobotrys oligospora ATCC (Ao)	Saprobe	40072829	11479	36	6	8	3	7	1	8	1	2	-	-
	Pezizomycetes	Tuber indicum (Ti)	Ectomycorrhiza	110494569	11872	41	9	10	3	7	1	9	1	1	-	-
	Lecanoromycetes	Cladonia grayi Cgr/DA2myc/ss (Cgr)	Mycosimbiont	34622149	11389	35	8	9	2	5	1	7	1	2	-	-
	Xylonomycetes	Trinosporium guianense CBS132537 (Tg)	Mycosimbiont	24228379	8062	32	6	7	3	5	1	7	1	2	-	-
Basidiomycota	Agaricomycetes	Laccaria bicolor (Lb)	Ectomycorrhiza	60707050	23130	63	15	25	4	5	1	9	1	3	634965	48.2	Hypothetical protein
		Rhizoctonia solani AG-1 (Rs)	Plant pathogen	47658641	15157	36	6	6	3	8	1	9	1	2	-	-
		Agaricus bisporus var bisporus (H97) (Ab)	Saprobe	30233745	10438	32	9	6	3	5	1	5	1	2	-	-
		Armillaria tabescens CCBAS 213 (At)	Plant pathogen	74875987	19032	37	10	6	4	6	1	8	1	1	-	-
		Coprinopsis cinerea (Cc)	Saprobe	36294355	13393	42	9	12	4	5	1	8	1	2	-	-
		Hydnum rufescens UP504 (Hr)	Ectomycorrhiza	67135451	18665	36	7	6	3	6	1	8	2	3	-	-
		Melanogaster broomeianus MBLB.BST (Mb)	Ectomycorrhiza	49614189	14167	38	11	7	3	6	1	8	1	1	-	-
		Artolenzites elegans CIRM-BRFM 1663 (Ae)	Saprobe	33075802	12851	34	6	6	4	7	1	7	1	2	-	-
	Ustilaginomycotina	Ustilago maydis 521 (Um)	Plant pathogen	19664388	6785	34	7	6	3	6	2	8	1	1	-	-
		Acaromyces ingoldii MCA 4198 (Ai)	Plant pathogen	19330111	8025	31	6	5	4	5	1	7	1	2	-	-
	Pucciniomycotina	Melampsora americana R15-033-03 (Ma)	Plant pathogen	112350849	15984	42	13	6	3	7	2	8	2	1	-	-
		Puccinia graminis f. sp. tritici (Pg)	Plant pathogen	88644628	15979	34	7	4	5	6	1	8	1	2	-	-
	Tremellomycetes	Cryptococcus neoformans var. Grubii H99 (Cn)	Human pathogen	18874889	6967	33	5	8	2	6	1	8	1	2	-	-
	Dacrymycetes	Calocera viscosa (Cv)	Saprobe	29097227	12378	38	10	6	3	7	1	8	1	2	-	-
	Wallemiomycetes	Wallemia mellicola (Wm)	Human pathogen	9815586	5284	30	6	5	2	6	1	7	1	2	-	-
Chytridiomycota	Chytridiomycetes	Blyttiomyces helicus (Bh)	Saprobe	46472760	12167	32	4	4	3	8	1	10	0	2	-	-
	Neocallimastigomycetes	Neocallimastix sp. Gf-Ma3-1 (Ng)	Animal associated	209503801	28646	92	21	16	3	17	2	23	6	4	-	-
		Piromyces sp. UH3-1 (Puh)	Animal associated	84096456	16867	77	11	8	3	10	1	39	3	2	-	-
	Monoblepharidomycetes	Gonapodya prolifera (Gp)	Saprobe	48764828	13902	37	6	8	2	6	1	8	2	4	-	-
Zoopagomycota	Entomophthoromycotina	Conidiobolus coronatus NRRL28638 (Cco)	Human pathogen	39903661	10635	37	10	7	3	6	1	7	1	2	-	-
	Kickxellomycotina	Dimargaris cristalligena RSA 468 (Dc)	Mycoparasite	30776575	7456	33	8	4	2	9	1	8	0	1	-	-
		Linderina pennispora ATCC 12442 (Lp)	Saprobe	26202545	9351	36	6	8	3	5	2	8	1	3	-	-
	Zoopagomycotina	Piptocephalis cylindrospora RSA 2659	Mycoparasite	10748607	4301	20	3	5	2	4	1	5	0	0	-	-
Mucoromycota	Mucoromycotina	Phycomyces blakesleeanus NRRL1555 (Pb)	Saprobe	53939167	16528	65	17	11	4	18	1	10	2	2	-	-
	Glomeromycotina	Rhizophagus irregularis A1 (Ri)	Endomycorrhiza	125868962	26659	41	7	11	2	7	1	9	2	2	379475	38.7	Hypothetical protein/p-loop containing protein
	Mortierellomycotina	Mortierella elongata AG-77 (Me)	Saprobe	49863165	14969	63	16	7	4	9	3	20	2	2	-	-
Blastocladiomycota	Blastocladiomycota	Blastocladiella britannica (Bb)	Saprobe	19075314	9431	38	7	5	1	10	1	12	1	1	-	-
	Blastocladiomycota	Catenaria anguillulae PL171 (Can)	Nematode parasite	41337528	12804	43	8	5	1	11	1	15	1	1	1542213	30.5	Hypothetical protein
Microsporidia	Microsporidia	Encephalitozoon cuniculi GB-M1 (Ec)	Human pathogen	2497519	1996	13	0	3	0	5	1	4	0	0	-	-
	Microsporidia	Mitosporidium daphniae UGP3 (Md)	Parasite	5636959	3330	16	2	2	0	4	1	6	1	0	-	-
Cryptomycota	Cryptomycota	Rozella allomycis CSF55 (Ra)	Parasite	13461086	6694	30	6	4	3	5	0	7	2	3	30673	39.4	Hypothetical protein/p-loop containing protein/GTPase IMAP family member
						Total	432	394	142	376	63	485	65	106
