# Supplementary material for: The Small GTPases in Fungal Signaling Conservation and Function
Source: Cells. 2021 Apr 28;10(5):1039. doi: 10.3390/cells10051039 (PMC8146680; doi:10.3390/cells10051039)
Supplement: Supplementary file 1 [file cells-10-01039-s001.zip › Material suplementario/Table S2.xlsx]

## Sheet: Sheet1
Rab family				Arf family
Sub-family	Number of total members in 56 species of fungi	Organisms		Sub-family	Number of total members in 56 species of fungi
Rab2	48			Arf	62
Rab3	3	Piromyces sp. UH3-1, Rozella allomycis CSF55, Saccharomyces cerevisiae M3707 Dikaryon		Arf1	146
Rab4	44			Arf6	58
Rab18	34			Arl1	53
Rab21	8			Arl2	57
Rab1/YPT1	77			Arl3	54
Rab5/YPT51	135			Sar	55
Rab6/YPT6/Ryh1	66			Total	485
Rab11/YPT3	81
Rab26/Rab37	3	Cladonia grayi Cgr/DA2myc/ss, Artolenzites elegans CIRM-BRFM 1663, Melanogaster broomeianus MBLB.BST
SEC4	63
Total	562
